# Supplementary material for: Tonantzin, a New Genus of Bess Beetle (Coleoptera, Passalidae) from a Montane Subtropical Forest in Central Mexico, with a Review of the Taxonomic Significance of the Mesofrontal Structure in Proculini
Source: Insects. 2019 Jun 28;10(7):188. doi: 10.3390/insects10070188 (PMC6681322; doi:10.3390/insects10070188)
Supplement: Supplementary file 1 [file insects-10-00188-s001.zip]

Archive with 2 entries (2 files):
- Supplementary files/Supplementary file 1 Literature of species of Proculini after Reyes-Castillo 1970.xlsx
- Supplementary files/Supplementary table 1.docx
