# Supplementary material for: Tonantzin, a New Genus of Bess Beetle (Coleoptera, Passalidae) from a Montane Subtropical Forest in Central Mexico, with a Review of the Taxonomic Significance of the Mesofrontal Structure in Proculini
Source: Insects. 2019 Jun 28;10(7):188. doi: 10.3390/insects10070188 (PMC6681322; doi:10.3390/insects10070188)
Supplement: Supplementary file 1 [file insects-10-00188-s001.zip › Supplementary files/Supplementary file 1 Literature of species of Proculini after Reyes-Castillo 1970.xlsx]

## Sheet: Sheet1
	Year	Publication	Species Published	Morphological terminology	MFS type
1	1973	Reyes-Castillo, P. 1973. Passalidae de la Guayana Francesa (Coleoptera, Lamellicornia). Bulletin du muséum national d'histoire naturelle, 3rd series, No. 197 zoologie 129, 1541-1587.	Veturius charpentierae	not indicated	No
2	1983	Reyes-Castillo, P., and Schuster, J.C. 1983. Notes of some Mesoamerican Passalidae (Coleoptera): Petrejoides and Pseudacanthus. The Coleopterist Bulletin 37, 49-54	Petrejoides guatemalae	not indicated	Yes
3	1984	Castillo, C., and Reyes-Castillo, P. 1984. Biosistematica del género Petrejoides Kuwert (Coleoptera, Lamellicornia, Passalidae). Acta Zoologica Mexicana (nueva serie) 4, 1-84	Petrejoides silvaticus	Reyes-Castillo 1970	yes
			Yumtaax/Petrejoides mazatecus
			Yumtaax/Petrejoides nebulosus
			Yumtaax/Petrejoides olmecae
4	1986	Boucher, S. 1986. Contribution a L'étude des Passalidae Guyano-Amazoniens (Coleoptera, Scarabaeoidea). Annales de la Société entomologique de France (N.S.) 22, 491-533	Popilius magdalenae	not indicated	Yes
5	1986	Reyes-Castillo, P., and Castillo, C. 1986. Nuevas especies de Coleoptera Passalidae de la Zona de Transicion Mexicana. Anales del instituto de Biología, UNAM, Serie zoología 56, 141-154	Undulifer/Pseudacanthus violetae	Reyes-Castillo 1970	yes
			Heliscus vazquezae
			Chondrocephalus gemmae
			Ogyges marilucasae
6	1987	Reyes-Castillo, P., da Fonseca, C.R.V., Castillo, C. Descripción de un nuevo género mesoamericano de Passalidae (Coleoptera: Lamellicornia). Folia Entomológica Mexicana 73 47-67	Xylopassaloides pereirai	Reyes-Castillo 1970	Yes
			Xylopassaloides pterocavis
			Xylopassaloides schusteri
7	1988	Castillo, C., Rivera-Cervantes, L.E., and Reyes-Castillo, P. 1988. Estudio sobre los Passalidae (Coleoptera: Lamellicornia) de la sierra de Manantlan, Jalisco, Mexico. Acta Zoologica Mexicana (nueva serie) 30, 1-20	Odontotaenius cerastes	Reyes-Castillo 1970	yes
8	1988	Schuster, J.C. 1988. Petrejoides reyesi sp. Nov. (Coleoptera: Passalidae) from Honduras. The Coleopterist Bulletin 42, 305-309	Petrejoides reyesi	not indicated	yes
9	1988	Boucher, S. 1988. Révision des espèces Mexicaines du genre Veturius Kaup (Coleoptera: Passalidae). Annales de la Société entomologique de France (N.S.) 24, 295-305	Veturius marilucae	not indicated	No
10	1989	Schuster, J.C. 1989. Petrejoides salvadorae sp. Nov. (Coleoptera: Passalidae) from El Salvador. Florida Entomologist 72, 693-695	Chondrocephalus/Petrejoides salvadorae	Reyes-Castillo 1970	yes
11	1990	Schuster, J.C., and Reyes-Castillo, P. 1990. Coleoptera, Passalidae: Ogyges Kaup, revisión de un género mesoamericano de montaña. Acta zoologica Mexicana (nueva serie) 40, 1-49	Ogyges adamsi	Reyes-Castillo 1970	yes
			Ogyges cakchiqueli
			Ogyges furcillatus
			Ogyges hondurensis
			Ogyges kekchii
			Ogyges quichensis
			Ogyges tzutuhili
12	1991	Schuster, J.C. 1991. Petrejoides (Col: Passalidae): Four New species from mesoamerica and Mexico with a key to the genus. Florida Entomologist 74, 422-432	Petrejoides chiapasae	Reyes-Castillo 1970	yes
			Petrejoides michoacane
			Petrejoides panamae
			Petrejoides pokomchii
13	1992	Reyes-Castillo, P., and Castillo, C. 1992. Bess Beetles of Panama (Coleoptera: Lamellicornia: Passalidae). In : eds. Quintero, D., and Aiello, A. Insects of Panama and Mesoamerica Selectes Studies. Oxford University Press, Oxford, New York. 356-371 pp.	Popilius erotylus	Reyes-Castillo 1970	No	3
14	1993	Castillo, C., and Reyes-Castillo, P. 1993. Coleópteros Pasálidos. In: eds. Luna Vega, I., and Llorente-Bousquets, J. Historia Natural del parque ecológico estatal Omiltemi, Chilpancingo, Guerrero, México. Universidad Nacional Autónoma de México. 289-305 pp.	Vindex gonzaloi	Reyes-Castillo 1970	No	2
15	1993	Schuster, J.C. 1993. Xylopassaloides (Coleoptera: Passalidae) In Mesoamerica: Relations, distribution and new species. Florida Entomologist 76, 114-119	Xylopassaloides chortii	not indicated	no	1
			Xylopassaloides moxi
16	1994	Schuster, J.C. 1994. Odontotaenius floridanus new species (Coleoptera: Passalidae): A second U.S. Passalid beetle. Florida Entomologist 77, 474-479	Odontotaenius floridanus	Reyes-Castillo 1970	yes
17	1995	Cano, E.B., and Schuster, J.C. 1995. A New species of Petrejoides from Guatemala and comments on Petrejoides michoacanae (Coleoptera: Passalidae). Florida Entomologist 78: 246-250	Petrejoides caralae	not indicated	yes
18	1995	Reyes-Castillo, P., and Pardo Lorcano, L. C. 1995. Hallazgo de una nueva especie de Pseudoarrox en Colombia (Coleoptera, Scarabaeoidea, Passalidae). Cespedesia 20: 107-114	Petrejoides/Pseudoarrox caldasi	Reyes-Castillo 1970	yes
19	1996	Reyes-Castillo,P., and Pardo-Lorcano, L.C. 1996. Una nueva especie de Petrejoides Kuwert (Coleoptera Passalidae) del chocó biogeográfico e inquitudes sobre prioridades investigativas. Cespedesia 21, 195-202	Petrejoides chocoensis	Reyes-Castillo 1970	No
20	1997	Boucher, S., and Pardo-Locarno, L.C. 1997. Sur la présence de trois Verres Kaup du group <<cavicollis>> Bates dans les Andes de Colombie-Equateur (Coleoptera, Passalidae). Nouvelle Revue d'Entomologie (N.S.) 14, 77-83.	Verres oronei	not indicated	No
21	1999	Fonseca, C.R.V. 1999. Duas novas especies de Veturius Kaup, 1871 (Coleoptera: Passalidae) da amazonia brasileira. Acta Zoológica Mexicana (nueva serie) 77, 151-156	Veturius lepidus	not indicated	No
22	2003	Schuster, P., Cano, E.B., Reyes-Castillo, P. 2003. Proculus, giant latin-american Passalids: Revision, phylogeny and biogeography. Acta Zoológica Mexicana (nueva serie) 90, 281-306	Proculus jicaquei	not indicated	yes
23	2005	Schuster, J.C., Cano, E., and Boucher, S. 2005. Ogyges and Veturius (Coleoptera: Passalidae) in Central America: Synonymies, range extensions and new species. Acta Zoológica Mexicana (Nueva Serie) 21, 115-132	Ogyges aluxi	not indicated	yes
			Ogyges coxchicopi
			Ogyges monzoni
			Ogyges nahuali
24	2006	Boucher, S. 2006. Évolution et phylogénie des Coléoptères Passalidae (Scarabaeoidea). Les taxons du groupe famille. La tribu néotropicale des Proculini et son complexe Veturius. Annales de la Société entomologique de France (N.S.) 41(3–4):239–604	several species of Veturius	Boucher 2006	No	1
25	2012	Cano, E.B., and Schuster, J.C. 2012. A new species of Oileus Kaup (Coleoptera, Passalidae) from Guatemala, with a key to the species of the genus. ZooKeys 194, 81-87. doi: 10.3897/zookeys.194.2963	Oileus gasparilomi	Reyes-Castillo 1970, and Boucher 2006 for male genitalia	Yes	2
26	2012	Pardo-Locarno, L.C. 2012. Escarabajos saproxilófagos Passalidae del Chocó biogeográfico. Especies nuevas o pco conocidas y clave genérica para el genero Odontotaenius Kuwert. Revista Agricultura Tropical 35, 36-43	Odontotaenius calimaensis	not indicated	yes	3
			Odontotaenius elenae
27	2014	Cano, E.B. 2014. Ogyges Kaup, a flightless genus of Passalidae (Coleoptera) from Mesoamerica: nine new species, a key to identify species, and a novel character to support its monophyly. Zootaxa 3889, 451-484. doi: 10.11646/zootaxa.3889.4.1	Ogyges cavei	Boucher 2006	No	4
			Ogyges handali
			Ogyges laurae
			Ogyges llama
			Ogyges menchuae
			Ogyges mutenroshii
			Ogyges ratcliffei
			Ogyges sandinoi
			Ogyges toriyamai
28	2014	Delgado, L., and Mora-Aguilar, E.F. 2014. Proculus reyescastilloi Delgado and Mora-Aguilar (Coleoptera: Passalidae: Proculini): A new species from the region of Chimalapas, Oaxaca, Mexico. The Coleopterist Bulletin 68, 91-94. doi: 10.1649/0010-065X-68.1.91	Proculus reyescastilloi	Schuster et al. 2003	No*	5
29	2014	Pardo-Locarno, L.C. 2014. Nueva especie de Verres Kaup (Coleoptera: Passalidae) del chocó biogeográfuci II: Adiciones y clave para las especies. Boletin del museo entomológico Francisco Luís Gallego 6, 7-17.	Verres schoolmeestersi	Marshall 2000, and Reyes-Castillo 1970	yes	6
30	2014	Reyes-Castillo, P., and Chamé-Vázquez, E.R. 2014. Nueva especie mexicana de Pseudacanthus Kaup (Coleoptera: Passalidae). Dugesiana 21, 175-178	Pseudacanthus zuninoi	Reyes-Castillo 1970	yes	7
31	2015	Reyes-Castillo, P., Asiain, J., and Márquez, J. 2015. Nueva especie mexicana de Heliscus Zang, 1906 (Coleoptera: Scarabaeoidea: Passalidae). Dugesiana 22, 209-214	Heliscus moroni	Reyes-Castillo 1970, 2010, and Castillo & Reyes-Castillo 1986	Yes	8
32	2016	Boucher, S., and Ramírez, R. 2016. A new blue-grey Veturiues (Publius) of the northwestern Sierra de Talamanca, Costa Rica (Coleoptera, Passalidae). Annalaes de la Société entomologique de France (n.s.) 52, 192-195. doi: 10.1080/00379271.2016.1248864	Veturius unanus	Boucher 2006	No	9
33	2016	Boucher, S., and Salazar, K. 2016. A new Veturius (Veturius) of the "cephalotes" group from southern Colombia, Putumayo (Coleoptera: Passalidae). Annales de la Société entomologique de France (n.s.) 52, 204-208. doi: 10.1080/00379271.2016.1249406.	Veturius paya	Boucher 2006	No	10
34	2016	Boucher, S., Vaz-de-Mello, F., and Aguiar, N.O. 2016. A remarkable new Veturius (Veturius) of the Brazilian Central Amazonas, with an inventory of the genus in Brazil (Coleoptera: Passalidae). Annales de la Société entomologique de France (n.s.) 52, 179-184. doi: 10.1080/00379271.2016.1248863	Veturius urucuensis	Boucher 2006	No	11
35	2017	Beza-Beza, C.F., Beck, J., Reyes-Castillo, P., Jameson, M.L. 2017. Phylogeny of the genus Yumtaax Boucher (Coleoptera, Passalidae, Proculini): Taxonomic and evolutionary implications with descriptions of three new species. ZooKeys 667, 95-129	Yumtaax cameliae	Reyes-Castillo 1970	yes	12
			Yumtaax jimenezi
			Yumtaax veracrucensis
36	2018	Boucher, S., and Salazar, K. 2018. Further study on the Phylogehy, taxonomy and distribuition of the genus Veturius Kaup in Central and South America (Coleoptera: Passalidae). Annales de la Société entomologique de France (n.s.) 54, 229-246. doi: 10.1080/00379271.2018.1453308	Veturius brachypterus	Boucher 2006	No	13
			Veturius calimanus
			Veturius costaianus
			Veturius latissimus
			Veturius vazdemelloi
37	2018	Salazar, K., and Boucher, S. 2018. The exceptionally diversified Neotropical genus Veturius Kaup: More new data on its phylogeny, taxonomy and distribution (Coleoptera: Passalidae). Annales de la Société entomologique de France (n.s.) 54, 465-488. doi: 10.1080/00379271.2018.1514654	Veturius fabieni	Boucher 2006	No	14
			Veturius muisca
			Veturius nonuya
			Veturius quaesitor
			Veturius uncinatus
38	2019	Ariza-Marin, E.R., Reyes-Castillo, P., Moctezuma, V., and Sanchez-Huerta, J.L. A New Species of Vindex Kaup (Coleoptera: Scarabaeoidea: Passalidae: Passalinae: Proculini) from Oaxaca, Mexico. Neotropical Entomology 48, 121-125	Vindex chimalapensis	Reyes-Castillo 1970	No	15
